# Supplementary material for: Cinnamal Sensing and Luminescence Color Tuning in a Series of Rare-Earth Metal−Organic Frameworks with Trans-1,4-cyclohexanedicarboxylate
Source: Molecules. 2021 Aug 25;26(17):5145. doi: 10.3390/molecules26175145 (PMC8433715; doi:10.3390/molecules26175145)
Supplement: Supplementary file 1 [file molecules-26-05145-s001.zip]

Archive with 1 entries (1 files):
- molecules-1343155-supplementary.pdf
